# Supplementary material for: ER Stress Is Associated with a “Mesenchymal Drift” in an Anaplastic Thyroid Carcinoma Cell Line
Source: Cancers (Basel). 2025 Oct 31;17(21):3534. doi: 10.3390/cancers17213534 (PMC12610349; doi:10.3390/cancers17213534)
Supplement: Supplementary file 1 [file cancers-17-03534-s001.zip]

Archive with 1 entries (1 files):
- cancers-3713632-supplementary.pdf
